# Supplementary material for: Inhibitors of Lipoxygenase and Cyclooxygenase-2 Attenuate Trimethyltin-Induced Neurotoxicity through Regulating Oxidative Stress and Pro-Inflammatory Cytokines in Human Neuroblastoma SH-SY5Y Cells
Source: Brain Sci. 2021 Aug 24;11(9):1116. doi: 10.3390/brainsci11091116 (PMC8468241; doi:10.3390/brainsci11091116)
Supplement: Supplementary file 1 [file brainsci-11-01116-s001.zip]

Archive with 1 entries (1 files):
- brainsci-1326867-supplementary.pdf
